# Supplementary material for: Prevalence and genetic diversity of Batrachochytrium dendrobatidis in Central African island and continental amphibian communities
Source: Ecol Evol. 2017 Aug 22;7(19):7729–38. doi: 10.1002/ece3.3309 (PMC5632636; doi:10.1002/ece3.3309)
Supplement: Supplementary file 3 [file ECE3-7-7729-s003.txt]

#NEXUS

[!This data assembled using Sequencher, from Gene Codes Corporation.]
begin data;
   dimensions ntax=16 nchar=155;
   format datatype=dna gap=- missing=? interleave=no;
   matrix

BZhap01 	CCTTGA-TATAATACAGTGTGCCATATGTCACGAGTCGAACAAAATTTATTTATTTTTTCGACAAATTAATTGGAAAT-TGAATAATTT------AATTGAAAAA-AATTGAAAATAAATATTAAAAACAACTTTTGAC????????????????
BZhap02 	CCTTGA-TATAATACAGTGTGCCATATGTCACGAGTCGAACAAAATTTATTTATTTTTTCGACAAATTAATTGGAAAT-TGAATAATT-----------------TAATTGAAAATAAATATTAAAAACAACTTTTGACAACGGATCTCTTGGCT
BZhap03 	??????????????CAGTGTGCCATATGTCACGAGTCGAACAAAATTTATTTATTTTTTCGACAAATTAATTGGAAAT-TGAATAATTTTAATTTAATTGAAAA-----------TAAATATTAAAAACAACTTTTGAC????????????????
BZhap09 	CCTTGA-TATAATACAGTGTGCCATATGTCACGAGTCGAACAAAATTTATTTATTTTTTCGACAAATTAATTAGAAAT-TGAATAATTT------AATTGAAAAA-AATTGAAAATAAATATTAAAAACAACTTTTGACAACGGATCTCTTGGCT
BZhap12 	??????????????CAGTGTGCCATATGTCACGAGTCGAACAAAATTTATTTATTTTTTCGACAAATTAATTGGAAAT-TGAATAATTTTAATTTAATTGAAAAATAATTGAAAATAAA--------ACAACTTTTGAC????????????????
BZhap19 	CCTTGA-TATAATACAGTGTGCCATATGTCACGAGTCGAACAAAATTTATTTATTTTTTCGACAAATTAATTGGAAAT-TGAATAATTT------AATTGAAAAA--ATTGAAAATAAATATTAAAAACAACTTTTGACAACGGATCTCTTGGCT
GAhap01 	???TGATTATAATACAGTGTGCCATATGTCACGAGTCGAACAAAATTTATTTATTTTTTCGGCAAATTAATTGGAAAT-TGAATAATT-----------------TAATTGAAAATAAATATTAAAAACAACTTTTGACAACGGATCTCTTGGCT
GAhap02 	CCTTGA-TATAATACAGTGTGCCATATGTCACGAGTCGAACAAAATTTATTTATTTTTTCGACAAATTAATTGGAAAT-TGAATAATT-----------------TAATTGACAATAAATATTAAAAACAACTTTTGACAACGGATCTCTTGGCT
GOGhap01 	CCTTGA-TATAATACAGTGTGCCATATGTCACGAGTCGAACAAAATTTATTTATTTTTTCGACAAATTAATTGGAGAT-TGAATAATTT------AATTGAAAAA-AATTGAAAATAAATATTAAAAACAACTTTTGACAACGGATCTCTTGGCT
PRhap01 	CCTTGA-TATAATA-AGTGTGCCATATGTCACGAGTCGAACAAAATTTATTTATTTTTTCGACAAATTAATTGGAAAT-TGAATAATTT------AATTGAAAAA-AATTGAAAATAAATATTAAAAACAACTTTTGAC????????????????
PRhap02 	CCTTGA-TATAATACAGTGTGCCATATGTCACGAGTCGAACAAAATTTATTTATTTTTTCGACAAATTAATTGGAAAT-TGAATAATTT------AATTGAAAAA-AATTGAAAACCTTGATATAATCAGTGTGCC???????????????????
SThap01 	CCTTGA-TATAATACAGTGTGCCATATGTCACGAGTCGAACAAAATTTATTTATTTTTTCGACAAATTAATTGGAAAT-TGAATAATT-----------------TAATTGAAAATAAATATTAAAA-CAACTTTTGACAACGGATCTCTTGGCT
SThap02 	CCTTGA-TATAATATAGTGTGCCATATGTCACGAGTCGAACAAAATTTATTTATTTTTTCGACAAATTAATTGGAAAT-TGAATAATTT------AATTGAAAAA-AATTGAAAATAAATATTAAAAACAACTTTTGAC????????????????
SThap03 	CCTTGA-TATAATACAGTGTGCCATATGTCACGAGTCGAACAAAATTTATTTATTTTTTCGACAAATTAATTGGAAATGATTTTAATTT------AATTGAAAAA-AATTGAAAATAAATATT-AAAACAACTTTTGAC????????????????
SThap04 	CCTTGA-TATAATACAGTGTGCCATATGTCACGAGTCGAACAAAATTTATTTATTTTTTCGACAAATTAATTGGAAAT-TGAATAATTTTAATTTAATTGAAAAATAATTGAAAATAAATATTAAAAACAACTTTTGACAACGGATCTCTTGGCT
SThap05 	CCTTGA-TATAATACAGTGTGCCATATGCCACGAGTCGAACAAAATTTATTTATTTTTTCGACAAATTAATTGGAAAT-TGAATAATTT------AATTGAAAAA-AATTGAAAATAAATATTAAAAACAACTTTTGAC????????????????

;

endblock;
